# Supplementary material for: Plasma Bicarbonate as a Determinant of Fluid-Induced Acid–Base Changes in Postoperative Critically Ill Patients: A Retrospective Analysis
Source: J Clin Med. 2026 Feb 24;15(5):1703. doi: 10.3390/jcm15051703 (PMC12985604; doi:10.3390/jcm15051703)
Supplement: Supplementary file 1 [file jcm-15-01703-s001.zip]

Archive with 1 entries (1 files):
- jcm-4071115-supplementary.pdf
